# Supplementary material for: Aerostability of Sin Nombre Virus Aerosol Related to Near-Field Transmission
Source: Pathogens. 2025 Jul 30;14(8):750. doi: 10.3390/pathogens14080750 (PMC12389459; doi:10.3390/pathogens14080750)
Supplement: Supplementary file 1 [file pathogens-14-00750-s001.zip]

Archive with 1 entries (1 files):
- pathogens-3739893-supplementary.xlsx
