# Supplementary material for: Aerostability of Sin Nombre Virus Aerosol Related to Near-Field Transmission
Source: Pathogens. 2025 Jul 30;14(8):750. doi: 10.3390/pathogens14080750 (PMC12389459; doi:10.3390/pathogens14080750)
Supplement: Supplementary file 1 [file pathogens-14-00750-s001.zip › pathogens-3739893-supplementary.xlsx]

## Sheet: Sheet1
Supplemental Table S1
For "Sin Nombre Virus Early Bioaerosol Decay Observed within a Flow-Through Exposure System" Manuscript
Condition:	Run	Upstream Filter (FFU/mL)	Downstream Filter (FFU/mL)	Standard Deviation (FFU/mL)	Statistical Significance
RH: 42.2%±1.3% Matrix: Cell Culture Media	1	63.3333		10.4083	Yes ** P value: 0.0013
			10	5
	2	229.333		18.037	Yes *** P value: 0.0005
			69.3333	20.5264
	3	573.333		53.4634	Yes *** P value: 0.0002
			156.667	12.5831
RH: 40.5%±1.9% SSR: 30.6 watts/m²±0.9 Matrix: Cell Culture Media	1	81.6667		37.8594	Yes * P value: 0.0233
			3.33333	2.88675
	2	66.6667		35.1188	Yes * P value: 0.0314
			1.66667	2.88675
	3	70		34.641	Yes * P value: 0.0331
			5	0
RH: 49.1%±0.8% Ozone: 1.1 ppm±0.03 Matrix: Cell Culture Media	1	566.667		108.896	Yes *** P value: 0.0008
			1.66667	2.88675
	2	390		56.3471	Yes *** P value: 0.0003
			1	0
	3	471.667		84.6069	Yes *** P value: 0.0006
			1	0
RH: 50.2%±0.4% Matrix: Mouse Bedding	1	100		10	Yes * P value: 0.0372
			31.6667	7.63763
	2	143.333		58.5947	Yes * P value: 0.0179
			8.33333	14.4338
	3	280		35	Yes *** P value: 0.0003
			26.6667	11.547
RH: 51.1%±2.8% SSR: 30.6 watts/m²±0.9 Matrix: Mouse Bedding	1	180		39.6863	Yes *** P value: 0.0018
			6.66667	7.63763
	2	291.667		25.658	Yes **** P value: <0.0001
			8.33333	10.4083
	3	225		45.8258	Yes ** P value: 0.0014
			13.3333	7.63763
